# Supplementary material for: Levels of anti-topoisomerase I antibody correlated with short onset of cardiopulmonary involvement in Thai systemic sclerosis patients
Source: Sci Rep. 2024 May 6;14:10354. doi: 10.1038/s41598-024-61159-3 (PMC11074118; doi:10.1038/s41598-024-61159-3)
Supplement: Supplementary file 2 — Supplementary Table 2. [file 41598_2024_61159_MOESM2_ESM.xlsx]

## Sheet: Sheet1
Supplementary Table 2. Data
record_id	sex	type	weight	height	bmi	underlying	diabetes	hypertension	dyslipidemia	ckd	hypothyroidism	cancer	type_cancer	osteoporosis	vitaminDdef	antitopoisomerase_titer	anticentromere	date_onset	functionalclass	raynaud	ulcer	gangrene	telangiectasia	calcinosis	salt_pepperskin	edematous_skin	tendon_friction_rub	hand_deformity	synovitis	weakness	esophagus	stomach	intestine	wtloss	mrss	hb	wbc	platelet	creatinine	albumin	globulin	alt	ast	alkaline_phosphatase	cpk	troponin_t	nt_proBNP	esr	crp
1	1	0	58.8	163	22.13	1	0	0	0	0	0	0		0	0	285	0	2010-01-01	0	1	0	0	1	0	0	0	0	0	0	0	0	1	0	0	4	12	11.11	346	0.85	3.7	4.1	18	39	68	53			67	10.52
2	1	1	46	155	19.15	0										402	0	2020-01-07	0	1	0	0	0	0	0	1	0	0	0	0	1	0	0	0	9	11.6	5.61	251	0.63	3.7	3.6	10	23	54	163			17
3	1	1	46.8	153	19.99	1	0	1	0	0	0	0		0	0	448	0	2019-01-01	0	1	0	0	0	0	0	0	0	1	0	0	1	0	1	1	4	12.6	6.75	336	0.78	4.3	3.3	14	28	54	191	10.9	497	36	1.69
4	1	1	45.8	148	20.91	1	0	0	0	0	0	0		0	0	291	0	2020-01-06	1	0	0	0	0	0	1	1	1	0	1	0	1	1	1	1	9	10.1	7.39	484	0.79	3.8	3.4	9	27	58	140			39	15.31
5	1	0	62	150	27.56	1	0	1	1	0	0	0		0	0	43	1	2020-01-04	1	1	1	1	0	0	1	0	0	0	0	0	0	0	0	1	7	12.2	14.79	437	0.71	3.4	4.8	16	23	168	25	9.56	430	87	70.19
6	0	1	55.7	170	19.27	0										378	0	2020-01-06	1	1	1	1	1	0	1	1	1	1	1	0	2	1	1	1	18	13.4	13.72	432	0.84	3.4	4.4	89	121	153	2220			32	8.05
7	1	0				1	0	1	0	1	0	0		0	0	131	0	2020-09-12	1	1	0	0	0	0	1	1	0	0	1		0	0	0			9.2	12.59	279	2.68	2.9	3.2	20	34	50	79
8	1	1	55.5	160	21.68	1	0	1	0	0	0	0		0	1	72	0	2006-01-01	1	1	0	0	1	0	0	0	0	1	0	0	0	1	1	0	0	13.8	6.86	295	0.88	4.2	4	15	19	175	77	11.3	528	78	5.7
9	0	1	51	160	19.92	1	0	0	0	1	0	0		0	0	497		2021-01-01	0	1	1	0	1	0	1	1	0	0	0	0	0	0	0	1	15	12.3	10.53	594	1.73	3.5	3.4	27	29	80	268		264	55	12.41
10	1	0	50	152	21.64	1	0	0	1	0	0	0		0	0	172	0	19/12/2010	0	1	0	0	1	0	0	0	1	0	0	0	2	1	1	0	1	11.6	3.96	236	1.15	4.6	4	27	39	108	75			71
11	1	0	80	165	29.38	1	0	0	1	0	1	0		0	0	41	0	22/3/2004	0	0	0	0	0	0	0	0	0	0	0	0	0	0	0	0	0	12.5	6.61	158	0.73	4.3	3.8	18	20	91	188	6.96	59	35	1.8
12	0	0	59.3	170	20.52	0										354	0	2018-01-12	1	1	0	0	0	0	1	1	1	1	0	0	1	0	0	1	8	10.6	13.43	353	1.37	3.6	4.5	21	25	258	70	38.91	107	52	0.98
13	0	1	53.8	160	21.02	0										554	0	2018-01-01	1	1	1	0	0	0	1	0	1	0	0	0	2	1	1	1	16	13.2	9.02	332	0.79	4.4	4	53	55	84	265
14	1	1	59	165	21.67	1	0	0	0	0	0	0		0	1	753	0	2019-01-01	0	1	0	0	0	0	1	1	0	1	0	0	0	0	0	1	13	11.2	7.69	255	0.62	3.8		10	14	48	67			17
15	1	1	68	160	26.56	1	0	0	0	0	1	0		0	0	694	0	2020-01-01	1	1	0	0	0	0	1	1	0	0	0	0	0	1	0	1	14	12.9	9.08	317	0.78	3.8	3.4	14	24	59	106	455	3236	54	13.7
16	1	1	40.8	153	17.43	0										343	0	2007-01-01	1	1	1	0	0	0	1	0	1	0	0	0	1	0	0	0	41	12.9	9.89	418	0.6	4.2	4	56	49	86		150.4
17	1	0	58.7	152	25.41	1	0	0	0	0	0	0		0	1	189	0	2016-01-01	0	1	1	0	0	0	0	0	0	0	0	0	1	0	0	0	4	12.1	8.54	374	0.74	4.6	3.4	13	22	100	153			35	13.1
18	1	1	38	145	18.07	1	0	0	0	0	0	0		0	0	591	0	2020-01-12	2	1	0	0					1	1	0		1		0	1		7.7	11.34	301	1.15	3	4.1	31	42	60	383	1203		84	18.3
19	1	1	50	150	22.22	0										336	0	29/12/2020	1	1	0	0	0	0	1	1	1	1	0	0	1	1	0	1	32	10.7	9.19	713	0.46	3.1	3.9	38	50	61				82	96.63
20	0	0	58	170	20.07	0										1.2	0	19/11/2020	0	1	0	0	1	0	1	1	0	0	0	0	0	0	0	0	13	12.9	5.7	233	0.97	4	2.4	21	27	53	172			11
21	0	0	66.5	170	23.01	0										82	0	2021-11-01	0	1	1	0	0		1		0		0	0	0	0	0			14	9.44	282	1.02	3.5					104	8.83			0.83
22	0	1	57	170	19.72	1	0	1	0	0	0	0		0	0	299	0	2019-01-07	2	1	1	0	0	0	1	0	0	0	0	0	0	0	0	0	18	9.7	6.73	399	0.9	2.6	4.3	30	35	125	363			88	47.43
23	1	1	43.8	154	18.47	1	0	0	1	0	0	0		0	0	129	0	2017-01-10	0	0	0	0	0	0	1	0	1	1	0	0	2	0	1	0	13	13.5	8.02	295	0.83	4.7	3.1	13	21	80	141		56	65	7.62
24	1	1	45.7	157	18.54	1	0	0	0	0	0	0		0	1	375	0	1987-01-01	0	1	0	0	1	0	1	0	0	0	0	0	1	0	0	1	16	10.6	4.54	235	0.62	4.4	4	19	29	97	102			56	0.24
25	1	1	57.2	160	22.34	1	0	0	1	0	0	0		0	0	81	0	22/10/1992	0	1	1	0	1	0	0	0	0	0	0	0	0	0	0	0	0	12.7	6.82	447	0.64	5	3.4	17	23	93	103			33	0.98
26	0	1	75.5	173	25.23	1	0	1	1	0	0	0		0	0	375	0	28/12/2020	0	0	0	0	0	0	1	1	0	0	0	0	1	0	0	1	2	12.3	11.04	352	1.01	4	3.1	12	27	117	32	22.1		28	13.06
27	1	0	53	155	22.06	1	1	0	1	0	0	0		0	0	59	0	2012-01-01	1	0	0	0	0	0	1	0	0	0	0	0	1	0	0	0	10	10.7	10.21	278	0.88	4	2.5	14	23	70	134	49.17	107		3.9
28	1	1	45.5	150	20.22	1	0	1	0	0	0	0		0	0	204	1	22/2/2019	1	0	0	0	0	0	0	0	0	0	0	0	1	0	0	1	0	12.7	7.17	295	0.87	4.3	3.5	10	19	117	82			71	0.47
29	1	1	40	155	16.65	1	0	1	0	1	1	0		0	0	192	0	2007-01-11	1	1	1	0	1	0	0	0	0	1	0	0	2	0	2	1	4	8.6	8.23	261	1.33	3.7	4.4	7	16	45	48	20.5	697	88	1.81
30	1	1	47	156	19.31	1	0	1	0	1	0	1	CA cervix	0	0	25	0	2014-01-01	1	1	0	0	0	0	1	0	0	0	0	0	0	0	0	0	0	10.7	4.43	181	2.95	4.6	2.6	14	35	103	67		1290	35	4.06
31	0	1	42	150	18.67	1	0	0	1	0	0	0		0	0	81	0	2011-01-01	1	0	0	0	1	0	1	0	0	1	0	0	0	0	0	0	6	11.3	10.18	274	1.05	4.5	3.6	25	30	86	81			41
32	0	0	57	170	19.72	0										396	0	2020-01-10	1	1	1	0	0	0	0	1	0	1	0	0	1	0	0	1	10	14.1	18.21	466	0.72	3.8	3.5	29	39	194	286			44	213.21
33	0	1	48.9	163	18.4	1	1	0	0	0	0	0		0	0	417	0	2020-01-01	1	1	0	0	0	0	0	1	0	0	0	0	2	0	0	1	7	10	8.06	335	0.85	3.4	3.4	46	48	48	713			64	3.78
34	0	1	45	165	16.53	1	1	0	0	0	0	0		0	0	589	0	16/1/2021	0	1	1	0	0	0	1	0	0	0	0	0	1	0	0	0	7	12.9	8.15	239	0.5	3.7	4.4	22	25	55	287		523	88
35	1	0	54	158	21.63	1	0	0	0	0	0	0		0	0	345	0	2020-01-09	0	1	0	0	0	0	0	0	0	0	0	0	0	0	0	0	0	12.4	5.54	256	0.58	4.6	3.3	14	18	51	62	5.68	49	63	3.78
36	1	1	49	150	21.78	1	0	0	0	0	0	0		0	0	766	0	2010-01-01	1	1	0	0	1	1	1	0	0	1	0	0	2	0	1	0	7	11.1	5.85	415	0.51	3.8	4.2	11	15	80	39			91	10.72
37	0	1	73	159	28.88	1	1	1	0	0	0	0		0	0	164	0	2002-01-05	0	0	0	0	1	0	0	0	0	0	0	0	0	0	0	0	2	13.4	8.72	416	0.91	4.6		28	27	87	174	9.05	19	22	4.85
38	1	1	67	160	26.17	0										1178	0	2013-01-04	1	0	0	0	0	0	1	1	0	0	0	0	0	0	0	0	11	11.6	10.82	213	0.52	3.9		23	24	93	156	21		84	14.29
39	1	1	57	158	22.83	1	0	1	1	0	0	1	CA cervix 15 yrs ago	0	0	203	0	2019-01-01	1	1	0	0	0	0	1	0	0	1	0	0	0	0	0	0	13	13.4	9.03	297	0.84	4.1	3.1	9	13	91	67	120		36	2.3
40	1	1	52.2	160	20.39	1	1	1	1	0	0	0		0	0	742	1	2021-08-04	0	0	0	0	0	0	1	0	0	0	0	1	1	0	1	1	18	7.6	10.63	461	0.59	3.1	4	16	29	46	227			130	38.37
41	1	1	55	156	22.6	1	0	0	0	0	0	0		0	0	331	0	2021-01-03	1	1	0	0	0	0	1	1	1	1	1	1	1	0	1	1	28	9.6	13.96	747	0.55	2.8	3.5	79	91	73	948			112	108.95
42	0	1	65	163	24.46	1	0	1	1	0	0	0		0	1	299	0	2021-05-06	0	1	0	0	0	0	1	1	1	0	0	0	0	0	0	1	0	13.9	10.88	418	0.92	3.9	3.7	37	25	62	61			87	14.49
43	0	0	52	162	19.81	1	0	0	0	1	0	0		0	0	0.5	1	2019-01-01	1	1	1	0	0	0	0	0	0	1	0	0	0	0	0	1	6	13	8.66	268	1.31	4.5	3.2	26	30	80	128			75	3.49
44	0	1	65.7	163	24.73	0										629		2021-10-08	0							1			1		1	1	0		11	10.1	7.24	324	1.16	3.3	4.3	14	21	63
45	1	0	58	165	21.3	0										1181	0	2014-01-01	1	1	1	0	0	0	1	0	0	1	1	1	0	0	1	1	9	9.5	8.69	254	0.86	4.1	4.1	16	35	66	600			130	12.48
46	0	1	50	155	20.81	1	0	0	0	0	0	0		0	0	105	0	1991-01-01	1	1	1	0	1	0	1	0	0	1	0	0	1	0	0	1	4	12.5	9.27	362	1.04	3.9	5	14	19	113				130
47	1	1	45	148	20.54	1	0	0	1	0	1	0		0	0	171	0	2021-01-05	0	0	0	0	0	0	0	1	0	0	0	0	0	0	1	0	12	12.4	9.14	280	0.73	4.2	3.8	24	23	62	41			55	2.29
48	0	1	44	160	17.19	1	0	0	0	0	0	1	Papillary thyroid cancer post Sx and I131 ปี 2014	0	0	378	0	2020-01-12	1	1	1	0	1	0	0	0	0	0	0	0	1	1	0	0	2	12.5	8.06	284	0.79	4	4.3	19	24	78	113	9.55	107	103	43.23
49	1	1	62.1	154	26.18	1	0	0	0	1	0	0		1	0	483	0	2021-01-04	1	1	0	0	0	0	1	1	0	0	0	0	2	0	1	1	0	11.8	10.66	304	1.1	3.8	2.8	53	47	50	121			49	7
50	0	1	41.5	165	15.24	1	0	0	0	0	0	0		0	0	630	0	1995-01-01	2	1	0	0	1	0	1	0	0	1	0	0	1	0	0	1	10	8.2	6.57	292	0.88	4.1	3.4	11	24	81	196	11.9		112	4.24
51	0	1	49	170	16.96	0										700	0	2021-01-05	0	0	0	0	1	0	1	1	1	0	0	0	1	0	0	1	13	12.8	10.02	369	0.83	4.3	3.3	27	63	82	295	20.6			0.25
52	0	1	54	161	20.83	0										1029	0	15/10/2018	1	1	0	0			1		0			0	1		0		14	11.3	12.99	350	1.23	4.1	3.8	18	26	85	310			121
53	1	0	62	164	23.05	0										348	1	2021-04-10								1					0		0			11.5	7.19	254	0.66	3.8	3.6	24	35	53	544			80	5.92
54	1	1	60	167	21.51	1	0	0	0	0	0	0		0	1	1034	0	2021-01-01	0	1	0	0	0	0	1	1	1	1	1	0	1	0	0	0	13	10.2	7.73	360	0.52	3.9	3.2	13	21	63	117			17	11.17
55	1	0	53	150	23.56	1	0	0	0	0	0	0		0	0	1949	0	2021-01-10	1	0	0	0	0	0	0	1	0	0	0	0	0	0	1	1	4	11.5	6.2	318	0.8	3.8	3.4	16	30	63	180		201	94	6.51
56	0	1	58	165	21.3	1	1	0	0	0	0	0		0	0	706	0	16/10/1999	1	1	0	0	1	0	0	0	0	0	0	0	1	0	0	0	2	11.5	8.97	223	0.81	3.9	4.4	34	34	126	437			90	7.12
57	1	1	55.3	158	22.15	0										596	0	2021-01-01	0	1	0	0	1	0	1	1	0	0	0	0	0	0	0	0	8	13.5	9.02	346	0.86	4.3	4.1	5	15	55	42			89	1.4
58	1	1	44.5	150	19.78	1	1	0	0	0	0	0		1	0	3390	0	22/8/2021	2											1	0		0	1		11.5	10.24	366	0.92	2.9	4.5	69	88	62
59	1	1	43	160	16.8	1	1	1	1	0	0	0		0	0	13278	0	2021-01-09	0	1	1	0	0	0	1	1	0	0	0	0	1	0	0	1	12	10.9	12.48	325	0.75	4.2	3.9	12	17	72	341			90
60	1	0	60.3	150	26.8	1	0	0	0	0	0	0		0	1	240	0	2021-08-10	1	1	0	0	0	0	1	1	1	0	0	0	0	0	0	1	4	9.6	4.85	177	0.71	3.8		21	22	56	156	79		52	1.92
61	1	0	49.7	152	21.51	1	1	0	1	0	0	0		0	0	573	0	2018-01-07	0	1	0	0	1	0	1	0	0	0	0	0	1	0	0	1	0	13.3	7.66	371	0.6	4.7	4.2	36	25	78	81			34	0.82
62	0	1	57	170	19.72	1	1	0	1	0	0	0		0	0	1051	0	2021-01-10	1	0	0	0	0	0	1	1	0	0	0	0	2	0	0	1	7	11.5	10.03	382	0.87	3.6	3.4	8	33	38	306			54	11.66
63	0	1	56	162	21.34	0										1277	0	2021-10-09	0	1	1	0	0	0	1	1	0	0	0	0	0	0	0	0	27	12.7	9.36	292	0.79	3.9	3.8	68	63	141	1378	319	821	80	26.74
64	1	1	62	160	24.22	1	0	0	0	0	0	0		0	1	99999	0	2020-01-01	2	1	1	0	0	0	1	1	0	0	1	0	0	0	0	1	13	14.7	8.06	300	0.67	4.2	4.1	11	26	72	125	27.9	564	52	5.71
65	0	1	52	155	21.64	0										243	0	25/7/2021	0	1	1	0	0	0	1	1	1	0	0	0	0	0	0	0	2	13.8	9.4	333	0.87	4	3.4	8	21	79	222			49	5.01
66	1	1	53.8	155	22.39	0										415	0	2021-01-07	0	1	0	0	0	0	1	1	0	0	0	0	0	0	0	1	6	12.5	9.54	442	0.58	3.8	3.6	11	18	66	53			68	19.12
67	1	1	52	155	21.64	1	0	0	1	0	0	0		0	0	1483	1	2008-01-01	0	0	1	0	0	0	0	1	0	0	0	0	1	0	0	1	4	12	9.73	212	0.56	3.7	5.1	15	21	66	22	3		75	0.78
68	0	1	46	165	16.9	0										389	0	2021-01-02	1	1	0	0	0	0	1	0	1	1	0	0	1	0	0	0	8	14.2	9.61	432	0.87	3.8	3.8	8	26	75	128	62.3	330	60	13.39
69	1	1	34	156	13.97	1	0	0	0	0	0	0		0	1	742	0	2012-01-01	0	1	1	0	1	0	1	0	0	1	0	0	1	0	0	1	13	10.9	7.5	298	0.38	3.8	5.1	8	24	83	57			130	14.69
70	0	1	60	160	23.44	1	1	0	0	1	0	0		0	0	332	0	26/1/2021	0	1			1		1				1		0		0			11.8	6.31	250	1.7	3.4	4.5	20	40	311	96	64.2
71	1	0	55.1	150	24.49	1	1	1	1	1	0	0		1	0	195	0	2021-01-08	0	1	0	0	1	0	0	1	0	0	0	0	2	0	0	0	0	12.6	9.55	274	1.08	3.4	3.4	15	26	54	142			37	14.14
72	0	1	49.5	160	19.34	1	0	0	0	1	0	0		0	0	230	0	2021-01-01	1	0	0	0	0	0	1	1	0	0	0	0	0	0	0	0	12	10.4	9.49	324	1.2	3.4	4	34	54	42	579			78	7.87
73	1	0	48	150	21.33	1	0	0	0	0	0	0		0	1	731	0	2021-01-09	1	0	1	0	0	0	1	0	0	1	0	0	0	0	0	0	8	6.4	9.05	386	0.97	2.5	6.4	35	70	119	148			126
74	1	1	58	165	21.3	1	0	0	1	0	0	0		0	0	1444	0	2015-01-11	0	0	0	0	0	0	0	0	1	1	1	0	1	1	0	1	6	10.7	8.61	379	0.63	4.2	4.3	4	12	60	87	12.4	46		42.43
75	1	0	60	160	23.44	1	0	0	0	0	0	0		0	0	1.1	0	2019-01-04	0	1	0	0	0	0	0	1	0	0	0	0	2	1	0	1	10	13.2	8.83	272	0.78	4.1	3.5	12	21	67	96	5.27	61	47	4.22
76	1	1	49	155	20.4	1	0	1	1	0	0	0		0	0	584	0	2021-01-12	1	1	0	0	1	0	0	1	0	0	0	0	1	0	0	0	24	10.2	8.24	510	0.92	2.9	4.1	20	44	77	463				38.15
77	0	0	52	160	20.31	1	0	0	1	0	0	0		0	0	0.9	1	2021-01-06	0	1	0	0	0	0	0	0	0	0	0	0	0	0	0	1	1	11.6	4.99	198	1.11	3.9	3.4	15	29	68	52			130	10.53
78	1	0	49.5	155	20.6	0										1.2	0	2021-01-05	0	1	1	0	1	0	0	0	0	0	0	0	1	0	0	0	6	11.6	4.54	150	0.75	3.9	5.3	19	48	67	95	31.2	1173	100	91.9
79	1	0	78	156	32.05	1	0	0	0	0	0	0		0	0	82	0	21/7/2019													1		0			10.5	12.54	399	0.62	4.4	3.2	35	23	104				44
80	1	0	58	156	23.83	1	0	0	1	0	0	0		0	0	0.6	1	19/4/2012		1											0		0			11.2	6.89	251	1.12	4.3	3.1	22	33	51				40	6.06
81	1	1	54	158	21.63	1	0	0	0	0	0	0		0	0	2032	0	2022-08-03		1											0		0	1	6	11.5	13.39	386	0.6	3.9	3.2	24	24	73	141				55.25
82	0	1	64	170	22.15	0										550	0	17/5/2021	1						1				0		2		0	1		12.1	12.82	204	0.81	3.6	3.2	110	85	79	1510	1156	5147	50	5.17
83	1	1	54	155	22.48	0										240	0	2020-01-01	0	1	0	0	0	0	0	0	0	0	0	0	1	0	1	0	9	12.4	8.11	284	0.66	4.6	3.5	12	14	54	120			14	0.33
84	1	0	56	156	23.01	1	0	0	1	0	0	0		0	0	166	0	19/1/2021	1	0	0	0	0	0	0	0	0	0	0	0	2	0	0	0	9	11.1	9.81	335	0.77	4.7	3.8	18	25	54	105	12.6	79	52	1.03
85	0	1	45	160	17.58	0										240	0	2020-01-09	1	0	0	0	1	0	1	0	0	1	0	0	2	0	0	1	17	13.9	6.86	382	0.54	3.8	4.1	44	88	97	174	53.4	149	59	37.91
86	0	1	46.2	165	16.97	1	0	0	0	0	0	0		0	0	1040		2013-01-01	0	0	1	0	0	0	1	1	0	1	1	0	0	0	1	1	27	13.3	13.33	304	0.95	3.9	3.3	21	17	89	199			20	0.91
87	0	1	48.9	160	19.1	1	1	0	0	0	0	0		0	0	652	1	2020-11-05	1	1	1	0	1	1	1	0	0	1	0	0	0	0	0	1	12	12.1	14.62	415	0.86	3.9	3.7	20	23	138	76	17.8	111	90	0.83
88	1	0	60	160	23.44	1	1	1	0	0	0	0		0	0	519	0	2021-01-10	1	0	0	0	0	0	1	1	0	0	1	0	0	0	0	1	2	11.8	8.15	304	1.01	3.7	2.8	24	29	54	221	403	2694	57	35.39
89	1	0	76	159	30.06	1	0	0	0	0	1	0		0	0	103		2019-10-07		1											0		0			12.8	5.93	243	1.26			16	26	82
90	1	0	50	155	20.81	1	0	0	0	0	0	0		0	0	275	0	2017-01-01	1	1	0	0	1	0	0	0	0	0	0	0	0	0	0	0	0	11.9	4.31	155	0.65	4.7	3.8	8	15	49	47	4.8	71	27	0.98
91	0	0	59	165	21.67	1	0	0	0	0	0	0		0	0	248	0	2021-11-05	1	1	1								1		1		0		0	13.8	12.48	432	1.08	3.7	4.3	43	34	139				88	49.91
92	1	0	58	160	22.66	0										353		2022-07-04		1				0	0				1		1		0	1		12.7	9.5	420	0.75	3.4	3.5	20	35	75				81	3.79
93	0	0	65	172	21.97	0										618	0	2022-06-05			0		0	0	1		1		0		1		0	1		9.2	14.35	462	3.02	2.6	3.8	48	84	84	1229
94	1	0	46.6	149	20.99	1	1	1	1	0	0	0		0	1	0.5	0	2022-01-05	1	1						1				1	0		0	1		10.7	15.06	284	1.36	2.6	3.3	26	56	257	971	803	13246	10	10.83
95	0	1	62	165	22.77	1	0	0	0	1	0	0		0	0	304	0	2022-01-03	1	1	0	0	0	0	1	1	0	0	1	0	1	0	1	0	16	12.9	7.21	342	1.27	3.7	3.5	9	22	50	264	372	1660	43	13.91
96	1	0	58	165	21.3	1	0	0	1	0	0	0		0	0	296	0	2020-01-12	1	1	0	0	0	0	1	0	0	0	0	0	1	0	0	0	4	12.3	7.95	441	0.65	4.8	3	18	15	63	107			55	5.88
97	1	0	75	152	32.46	1	0	0	0	1	0	0		0	0	675	0	2022-06-04	0	0	0	0	0	0	1	1	0	0	0	0	0	0	0	0	4	9.6	13.25	195	2.15	3.8	4.5	24	54	75	131			64	4.94
98	1	1	61	149	27.48	1	0	1	1	0	0	0		1	0	108	0	2009-01-01	0	0	0	0	0	0	0	0	0	0	0	0	0	0	0	0	0	14.2	8.49	358	1.06	4.8	4.1	45	47	91	341
99	1	1	67	154	28.25	1	1	0	1	0	0	0		0	0	238	0	2022-11-04	0	0	1	0	0	0	1	0	0	0	0	0	0	0	0	0	15	13	12.02	272	0.79	4		32	27	81	57		78	24	11.77
100	1	1	68	158	27.24	1	1	0	1	0	0	0		0	0	240	0	20/3/2022	1	1	0	0	1	0	1	1	1	0	0	0	1	1	0	1	15	12.8	12.03	620	0.65	3.6	3.8	31	44	68	930	873	1882	121	20.35
101	0	1	52	165	19.1	1	1	0	0	0	0	0		0	0	4498	0	29/6/2022	1	1	0	0	0	0	1	0	0	0	0	0	0	0	0	0	10	12.1	7.71	293	1.1	3.8	3.7	40	35	93	179			82	3.29
102	1	1	60	160	23.44	1	1	1	1	1	0	0		0	0	80	0	2008-01-01	1	0	0	0	0	0	0	0	0	1	0	0	0	0	0	0	0	12	8.52	215	1.63	4.8	4.1	22	37	83	97		101	85	1.91
103	1	1	49	165	18	0										3.5	0	26/8/2020		1											0		0	1		10.1	4.04	267	1									51	0.52
104	1	0	53	160	20.7	0										265	0	26/7/2022											0		0		0	1	10	13.9	10.05	232	0.89	4.4	3	7	17	58	63			20	0.61
105	1	1	54	157	21.91											579	0														0		0			11.4	12.67	400	0.54	4	3.7	14	22	61
106	0	1	50	165	18.37	1	0	0	0	1	1	0		0	0	779	0	2022-01-01	3		0										0		0	1		8.9	8.58	389	1.13	2.6	4.6	38	65	116	154	1596
107	0	1	65	163	24.46	1	0	0	0	0	0	0		0	0	408	0	2022-01-03	1	1	0	0	0	0	1	1	0	0	1	1	1	1	1	1	9	11.6	10.16	365	0.81	4	3.2	15	19	54	157	43.7		81	13.35
108	0	1	55	158	22.03	1	0	0	1	0	0	0		0	0	1369	0	2017-01-03	1	0	1	0	1	1	1	0	0	0	0	0	0	0	0	0	33	13.2	9.13	346	0.86	4	3.6	31	30	87	128	11	40	68	21.17
109	1	1	56.7	155	23.6	1	1	1	1	0	0	0		0	0	8.7	0	23/4/2009	0	0	0	0	0	0	0	0	0	0	0	0	0	0	0	0	0	11.8	8.94	201	0.79	4.8	2.7	23	21	82	96			44	4.4
110	1	1	50.3	155	20.94	1	0	0	0	0	1	0		1	0	2597	0	2022-01-06	1	1	1	0	0	0	1	1	0	1	1	0	1	0	0	1	14	10.7	8.27	329	0.94	3.1	3.2	67	55	58
111	1	1	56	155	23.31	1	1	1	0	0	1	0		0	0	275	0	27/5/2022		0	0	0	0	0	1	1	1	0	1	1	1	0	1	1	23	9	17.97	479	0.59	2.9	3.3	105	168	101	941			118	84.05
112	0	1	56	170	19.38	1	0	0	0	0	0	0		0	1	519	0	16/7/2022	1	1	0	0	0	0	1	0	0	1	0	0	0	0	0	0	17	11.7	10.31	365	0.49	3	3.8	45	49	65	411	346	455	69	6.71
113	1	1	49	156	20.13	1	1	0	1	0	0	0		0	0	279	0	2021-05-10	0	1	0	0	0	0	1	1	0	0	0	0	2	1	0	0	13	11.5	11.55	331	0.71	3.6	3	21	21	44	220			62	11.73
114	1	1	46	159	18.2	1	1	1	1	0	0	0		0	0	193	0	2022-01-02	1	1	1	0	0	0	1	1	0	0	0	0	1	0	0	1	18	10.8	8.37	320	0.75	4.1	3.1	24	29	73	231	369	1997	75	3.46
115	1	1	51	157	20.69	1	1	1	1	0	0	0		0	0	159	0	2019-01-01	1	1	0	0	0	0	1	1	0	0	0	0	2	0	0	1	14	12.6	11.73	336	1	4.8	3.3	7	17	77	118			57	2.86
116	1	1	60	165	22.04	0										413	0	26/5/2022		1	0				1					0	0		0			11	34.7	298	0.61	4.1	4.2	14	20	44	254			90	26.67
117	1	1	50	155	20.81	1	0	0	0	0	0	0		0	0	373		2021-01-11	3					1							0		0			11.8	5.81	184	0.96	3.5	2.7	21	30	70		380	35000	44	6.86
118	0	1	48.3	165	17.74	1	0	0	0	0		0		0	0	960	0	2022-01-08	0	1	0	0	1	0	0	1	0	0	0	0	1	0	0	1	25	10.6	14.5	327	0.87	3.1	4.5	49	48	203	235	144	1218	116	13.15
119	1	1	63	160	24.61	1	0	0	1	0	0	0		0	0	344	0	2022-05-09	0	0	0	0	0	0	1	1	0	0	0	1	0	1	0	1	9	12.6	11.5	350	0.75	3.6	3.2	25	23	63	208	295	461	34	6.83
120	1	0	55.6	163	20.93	0										370	0	2021-01-01	0	1	0	0	0	0	0	0	0	0	0	0	0	0	0	0	2	12.9	3.48	229	0.55	5.1	2.7	23	26	68	102			14	0.3
121	0	0	30	160	11.72	0										374	0	27/9/2019		1	1		0		1				1	0	1		0			10.7	8.37	550	0.94	3.6	3.4	26	39	67
122	1	1	54.7	156	22.48	0										905	0	17/4/2022		1				0			1		0	0	1	0	0			14.3	10.14	367	0.59	3.8	3.2	24	25	86	138			40	2.78
123	0	1	66	167	23.67	1	1	1	0	0	0	0		0	0	518	0	21/9/2022		1	0				1		0		1		1		0			10.7	11.33	384	0.73	3.6	2.8	34	29	59	563			60	40.29
124	1	1	37.2	150	16.53	0										955	0	2011-01-01		0	1					1			0		0		0			8.6	8.33	489	0.71	4.2	4.7	12	29	78				130	6.72
125	0	1	54.2	150	24.09	1	0	0	0	0	0	0		0	0	0.5	0	1998-01-01			1		0						1		0		0			13.7	9.17	374	0.67	4	2.7	24	22	64					0.82
126	1	0	80	155	33.3	0										634	0	17/10/2019			1		0	0					1		1	1	0	1		13.4	11.02	344	0.85	4.3	3.3	54	33	88	143	13.2	87
127	0	1	47	164	17.47	1	1	0	0	1	0	0		0	0	252	0	2021-01-01		1											0		1		6	11	7.52	256	1.14	4.1	3.4	23	35	277	43
128	0	0	58	158	23.23	0										2080	0	2022-11-04	0	1			0	0	1	1			1		0		0			11.5	8.95	393	0.79	3.7	3.6	10	19	62				64	19.42
129	1	1	38.4	152	16.62	1	0	0	0	0	0	0		0	1	0.9	0	19/12/2010	0	1	0	0	1	0	1	0	0	1	0	0	2	0	0	0	10	7	6.16	658	0.44	4	3.6	14	29	102	192	7.83	147	48	0.69
130	1	1	62.8	160	24.53	0										1062	0	2021-01-10	1	1	1	0	0	0	1	1	0	0	0	1	1	0	0	1	13	13.1	9.1	327	0.54	4.2	3.5	79	102	81	2844	542	750	75	12.42
131	0	1	46.1	165	16.93	0										349	0	28/7/2022	0	1	1	1	0	0	1	0	0	0	0	0	0	0	0	1	12	11.6	11.3	423	0.89	3.6	3.5	24	63	89	455	169	285	73	17.57
132	0	1	52	164	19.33	1	0	0	0	0	0	0		0	0	117	1	18/11/2012	1	1	1	0	1	0	1	1	1	0	0	0	1	0	0	0	8	14.2	10.65	154	0.84	4.3	3.8	49	51	63	118			53	0.46
133	1	1	36	152	15.58	1	0	0	0	0	1	0		0	0	1080	0	16/7/2000	1	1	0	0	1	1	1	0	0	1	0	0	2	1	1	0	6	11.4	13.04	484	0.52	4	4	12	18	62	44	31.2	2747	93	1.35
134	1	0	46.8	145	22.26	0										620	0	2020-04-10		1					1	1			1		0		0			11.2	10.63	489	0.83	3.8	4.5	34	44	72	277			58
135	1	0				0										898	0	2021-11-07		1	0			0	1						0		0			8.1	10.74	696	0.48	2.4	4.3	90	101	95				102
136	1	1	43	156	17.67	0										656	0	2018-01-02											1		0		0			11.8	11.79	513	0.55	3.5	4.1	12	28	68	327	116
137	1	0	61	158	24.44	1	0	0	1	0	0	0		0	0	301		13/5/2021	0	1						0					0		0			12.8	7.77	352	0.76	4.2	3.7	17	17	66
138	1	1				1	0	0	0	0	0	1	CA ovary s/p Sx 40 ปีก่อน	0	1	2814	0	23/6/2021	3	1	1		1								0		0		23	9	7.32	68	1.88	1.9	3.8	4	49	75					38.76
139	0	1	59	170	20.42	0										259		14/8/2021		0				0	0				0	0	0		0	0		13.9	7.66	339	0.99			22	20		110
140	0	1	50	160	19.53	1	0	0	1	0	0	0		0	0	542		19/1/2022	0	0						1					0		0	0	20	14.1	9.22	351	0.93	3.7	3.3	28	31	68	91	61	184	28	3.09
141	1	1	58	150	25.78	1	0	0	1	0	0	0		0	0	41	1	29/11/2009	3												0		0			11.7	7.84	231	0.92	3.6	4	20	27	86	155	30.1	2266	36
142	1	1	41.6	146	19.52	1	1	0	0	0	0	0		0	0	409	0	23/2/2021	2	1	0	0	0	0	1	1	1	0	1	0	0	0	0	1	20	9.2	10.71	786	0.54	3.1	4.2	10	20	209	68	143		119	94.28
143	1	0	57.3	150	25.47	1	1	0	1	0	0	0		0	0	188	0	2012-01-01	0	0	0	0	0	0	0	0	0	0	0	0	0	0	0	0	0	12.3	7.29	371	0.62	4.1		20	24	84	104
144	1	1	40	150	17.78	1	0	0	1	0	0	0		0	0	343	0														0		0			10.1	11.09	370	0.61	2.6	3.7	10	17	39	35			65	0.58
145	0	0	58.9	165	21.63	1	1	0	0	0	0	0		0	0	420	0	2022-01-03		1	1						0		1		0		0			15.9	6.32	268	0.99	4.3	3.1	22	22	81	119			12	0.35
146	0	1	70	165	25.71	1	0	1	0	0	0	0		0	0	449	0	2021-01-12	1	1	1	0	0	0	0	1	0	0	0	0	1	0	2	1	20	15.7	9.05	331	0.77	3.7	3	12	29	98	177			78	7.87
147	0	1	63	167	22.59	1	0	0	1	0	0	0		0	1	273	0	31/1/2022	2	1	0	0	0	0	0	1	0	0	1	0	1	0	0	0	6	11.4	10.13	440	0.9	3.4	4	25	30	68	233	137	615	98	21.89
148	1	1	59	150	26.22	1	0	0	1	0	0	0		0	0	1031	1	21/8/2021	0	0	0	0	0	0	1	1	1	0	1	0	0	1	0	0	5	12.2	8.4	237	0.85	4.1	3.4	20	32	92	102		98	54	4.8
149	1	1	52.5	160	20.51	1	0	1	0	0	0	0		1	0	204	1	2011-01-01	1	1	0	0	1	0	0	0	0	1	0	0	1	0	1	0	8	7.4	8.96	350	0.54	4.2	2.6	14	18	100	38	10.21	237	35	1.63
150	1	1	54	156	22.19	0										811	0	2020-01-12	1	1	0	0	1	0	1	1	1	1	0	0	1	0	1	1	16	8.1	6.05	201	0.74	2.6	4.8	17	36	54	277			130	19.21
151	1	0	74	150	32.89	1	1	1	0	0	0	0		0	0	53	0	2021-01-12	0	0	0	0	0	0	0	1	0	0	0	0	0	0	0	0	0	10.3	6.79	235	0.9	3.7	4.1	14	24	115	36			87	13.99
152	1	1	71	158	28.44	1	0	0	0	0	0	0		0	0	220	0	2020-02-11		1	0			0	1	1			1		0		0			13.5	11.26	558	0.56	4	4.2	19	22	82	441	28.83	57	41	13.4
153	1	1	51.9	153	22.17	1	0	0	0	0	0	0		0	0	402	0	2021-01-10		1						1			0	0	0		0			9.4	8.5	378	0.94	3.8	4	12	24	41	131			93
[truncated: 65 more columns]
